# Supplementary material for: Relative Validity of the Groningen IBD Nutritional Questionnaire (GINQ-FFQ): A Food Frequency Questionnaire Designed to Assess Nutritional Intake in Patients with Inflammatory Bowel Disease
Source: Nutrients. 2025 Jan 10;17(2):239. doi: 10.3390/nu17020239 (PMC11768067; doi:10.3390/nu17020239)
Supplement: Supplementary file 1 [file nutrients-17-00239-s001.zip]

Archive with 2 entries (2 files):
- Supplement S1.pdf
- Table S1 - List of foodgroups.pdf
